# Supplementary material for: 2,4,6-Trimethyl­pyridinium dihydrogen phosphate
Source: Acta Crystallogr Sect E Struct Rep Online. 2010 Dec 18;67(Pt 1):o72. doi: 10.1107/S1600536810050646 (PMC3050253; doi:10.1107/S1600536810050646)
Supplement: Supplementary file 2 [file e-67-00o72-Isup2.hkl]

# 
# h,k,l, Fc-squared, Fo-squared, sigma(Fo-squared) and status flag 
# 
data_I
_shelx_title ' 3                      R =  New: P21/m' 
_shelx_refln_list_code          4 
_shelx_F_calc_maximum       60.81 
_exptl_crystal_F_000       226.00 
_reflns_d_resolution_high  0.7702 
 
loop_ 
 _symmetry_equiv_pos_as_xyz 
 'x, y, z' 
 '-x, y+1/2, -z' 
 '-x, -y, -z' 
 'x, -y-1/2, z' 
 
_cell_length_a     8.6323 
_cell_length_b     6.7133 
_cell_length_c     8.6841 
_cell_angle_alpha  90.000 
_cell_angle_beta  100.990 
_cell_angle_gamma  90.000 
 
_shelx_F_squared_multiplier     1.000 
 
loop_ 
 _refln_index_h 
 _refln_index_k 
 _refln_index_l 
 _refln_F_squared_calc 
 _refln_F_squared_meas 
 _refln_F_squared_sigma 
 _refln_observed_status 
   2   0   0       77.61       95.82      1.33 o 
   3   0   0      415.48      464.80      5.97 o 
   4   0   0      558.44      609.13      9.69 o 
   5   0   0      466.99      482.32     10.68 o 
   6   0   0      120.21      129.31      3.68 o 
   7   0   0      144.72      141.77      3.60 o 
   8   0   0       36.18       33.80      3.29 o 
   9   0   0       10.44       10.17      1.37 o 
  10   0   0      191.47      193.01      7.94 o 
  11   0   0        8.55        9.69      1.71 o 
   1   1   0     1552.37     1465.06     12.40 o 
   2   1   0     1567.69     1757.06     14.21 o 
   3   1   0      207.91      237.45      3.53 o 
   4   1   0       98.68      100.97      1.39 o 
   5   1   0      140.24      166.66      2.40 o 
   6   1   0      111.22      118.85      2.07 o 
   7   1   0      101.73       89.43      1.89 o 
   8   1   0      206.48      197.29      4.07 o 
   9   1   0       34.30       36.56      1.71 o 
  10   1   0        4.05        5.95      0.89 o 
   1   2   0       95.44      108.68      1.92 o 
   2   2   0     1093.26     1194.39     16.90 o 
   3   2   0      142.45      151.54      1.71 o 
   4   2   0      485.75      501.95      5.75 o 
   5   2   0     1271.02     1266.00     15.75 o 
   6   2   0      302.81      306.59      4.35 o 
   7   2   0       14.61       16.69      0.85 o 
   8   2   0        5.29        5.96      0.67 o 
   9   2   0        7.21        8.38      0.94 o 
  10   2   0       60.60       68.51      2.94 o 
   1   3   0        1.68        2.01      0.17 o 
   2   3   0       84.25       74.31      2.61 o 
   3   3   0      346.89      320.85      3.72 o 
   4   3   0      565.11      555.64      7.00 o 
   5   3   0       54.64       52.34      1.45 o 
   6   3   0      307.68      303.95      4.71 o 
   7   3   0      183.60      184.80      3.93 o 
   8   3   0       82.68       85.41      2.39 o 
   9   3   0        0.05        0.34      0.51 o 
  10   3   0        6.40        6.34      1.01 o 
   0   4   0     3698.46     3591.56     54.06 o 
   1   4   0        0.03        1.44      0.32 o 
   2   4   0      231.75      234.40      8.09 o 
   3   4   0        5.25        7.54      0.32 o 
   4   4   0      224.53      214.34      3.12 o 
   5   4   0      431.20      424.82      7.19 o 
   6   4   0      114.18      105.93      2.01 o 
   7   4   0       11.93       13.36      0.83 o 
   8   4   0        0.05        0.26      0.67 o 
   9   4   0        1.87        4.20      1.43 o 
   1   5   0      228.04      237.99      3.98 o 
   2   5   0      199.34      196.71      3.54 o 
   3   5   0       16.31       12.12      0.81 o 
   4   5   0       15.48       14.18      0.89 o 
   5   5   0       32.33       26.94      1.27 o 
   6   5   0       19.03       17.28      1.15 o 
   7   5   0       12.50       13.33      1.14 o 
   8   5   0       74.05       76.26      2.94 o 
   9   5   0       18.28       19.37      1.94 o 
   0   6   0     1479.46     1479.86     55.23 o 
   1   6   0        2.92        2.35      0.67 o 
   2   6   0       15.38       20.16      1.38 o 
   3   6   0        9.96        9.48      0.86 o 
   4   6   0       51.44       46.62      1.51 o 
   5   6   0       61.70       63.09      1.95 o 
   6   6   0       31.17       32.86      1.78 o 
   7   6   0       23.92       24.28      1.71 o 
   1   7   0       28.56       26.59      1.62 o 
   2   7   0       34.22       33.92      1.66 o 
   3   7   0       11.19       11.89      1.05 o 
   4   7   0       28.76       30.11      1.54 o 
   5   7   0        5.84        9.05      2.30 o 
   6   7   0       17.86       19.25      1.95 o 
   0   8   0      252.06      238.25     10.96 o 
   1   8   0        1.96        3.09      1.16 o 
   2   8   0       37.79       40.31      2.13 o 
   3   8   0        5.40        8.53      1.17 o 
   4   8   0       23.46       21.52      2.10 o 
 -11   0   1       46.44       47.87      3.71 o 
 -10   0   1       29.32       23.10      1.95 o 
  -9   0   1       56.12       43.83      2.34 o 
  -8   0   1       22.91       24.16      1.21 o 
  -7   0   1      213.92      186.64      5.33 o 
  -6   0   1        0.98        3.23      0.63 o 
  -5   0   1        8.10       12.44      1.57 o 
  -4   0   1      124.65      115.29      1.95 o 
  -3   0   1     1393.68     1273.37     15.95 o 
  -2   0   1      277.30      214.46      4.90 o 
  -1   0   1     2045.49     1697.35     15.88 o 
   2   0   1      315.47      281.32      4.09 o 
   3   0   1      803.32      952.71     14.80 o 
   4   0   1      210.88      186.28      2.84 o 
   5   0   1        0.61        0.66      0.30 o 
   6   0   1      131.68      109.23      2.35 o 
   7   0   1      334.76      308.15     13.68 o 
   8   0   1      231.35      214.23      7.57 o 
   9   0   1        8.86        8.77      1.30 o 
  10   0   1       16.53       18.46      2.01 o 
 -11   1   1       58.99       55.85      2.87 o 
 -10   1   1       14.68       13.63      1.07 o 
  -9   1   1       37.74       33.10      1.35 o 
  -8   1   1        0.86        0.40      0.57 o 
  -7   1   1      738.05      716.10     10.63 o 
  -6   1   1        4.94        5.91      0.43 o 
  -5   1   1      326.57      312.26      4.46 o 
  -4   1   1      466.80      504.27      8.34 o 
  -3   1   1      123.74      180.99      2.07 o 
  -2   1   1     1354.45     1385.87     11.29 o 
  -1   1   1      339.72      307.06      5.99 o 
   0   1   1      777.76      707.30      6.16 o 
   1   1   1      108.87       92.06      1.49 o 
   2   1   1      188.76      262.38      5.16 o 
   3   1   1      223.89      218.61      4.39 o 
   4   1   1      134.16      170.59      4.93 o 
   5   1   1      290.02      281.92      4.67 o 
   6   1   1       27.39       22.79      0.80 o 
   7   1   1       26.13       22.70      0.89 o 
   8   1   1       53.30       46.02      1.67 o 
   9   1   1       62.12       55.51      2.14 o 
  10   1   1       20.74       21.59      1.46 o 
 -10   2   1        0.34        0.90      0.63 o 
  -9   2   1       31.18       32.36      1.33 o 
  -8   2   1      151.63      150.97      5.29 o 
  -7   2   1       18.62       20.11      0.72 o 
  -6   2   1       31.49       38.75      0.92 o 
  -5   2   1      301.96      292.89      4.71 o 
  -4   2   1      270.42      276.28      3.40 o 
  -3   2   1       32.13       33.69      0.57 o 
  -2   2   1      200.03      265.39      2.71 o 
  -1   2   1      654.45      738.94      6.42 o 
   0   2   1     1122.72     1079.32     12.45 o 
   1   2   1     1654.69     1625.52     11.77 o 
   2   2   1     1357.07     1284.72     12.75 o 
   3   2   1       32.06       33.71      0.62 o 
   4   2   1      136.82      145.91      2.32 o 
   5   2   1      293.08      289.16      4.73 o 
   6   2   1      354.31      356.51      6.32 o 
   7   2   1      135.92      136.66      3.49 o 
   8   2   1       41.51       37.84      2.18 o 
   9   2   1        2.83        3.64      0.77 o 
  10   2   1        0.04        0.75      0.76 o 
 -10   3   1       14.30       13.85      1.19 o 
  -9   3   1        0.04       -0.12      0.95 o 
  -8   3   1       19.14       18.38      0.99 o 
  -7   3   1      793.86      781.99     18.59 o 
  -6   3   1      157.79      151.72      5.10 o 
  -5   3   1      200.46      202.47      5.77 o 
  -4   3   1        0.15        3.72      0.28 o 
  -3   3   1       73.39       85.70      1.22 o 
  -2   3   1      162.51      148.63      2.74 o 
  -1   3   1       54.58       57.22      0.75 o 
   0   3   1      270.65      274.03      4.02 o 
   1   3   1      761.91      833.81     12.04 o 
   2   3   1      355.77      394.94      4.18 o 
   3   3   1      363.31      411.55      4.64 o 
   4   3   1       73.54       65.54      1.13 o 
   5   3   1      251.37      258.53      5.23 o 
   6   3   1       17.66       18.45      0.84 o 
   7   3   1        5.97        6.89      0.64 o 
   8   3   1       20.52       20.54      1.06 o 
   9   3   1        4.32        3.87      0.80 o 
  10   3   1        5.86        6.95      1.63 o 
  -9   4   1       17.09       15.03      1.04 o 
  -8   4   1       64.63       61.76      1.91 o 
  -7   4   1       21.51       25.11      1.10 o 
  -6   4   1       10.48       13.22      0.64 o 
  -5   4   1      101.75       98.81      1.88 o 
  -4   4   1      133.58      129.39      2.42 o 
  -3   4   1       90.72      104.38      1.76 o 
  -2   4   1        5.49        8.23      0.34 o 
  -1   4   1      319.58      363.79      5.15 o 
   0   4   1       57.45       60.23      1.13 o 
   1   4   1      885.74      872.89     34.93 o 
   2   4   1      383.18      365.65      5.73 o 
   3   4   1        0.46        1.08      0.34 o 
   4   4   1       19.15       25.16      0.64 o 
   5   4   1      115.96      109.22      1.87 o 
   6   4   1      140.93      138.28      3.62 o 
   7   4   1       75.56       74.29      2.16 o 
   8   4   1       39.13       38.11      1.77 o 
   9   4   1        2.36        2.57      1.20 o 
  -9   5   1       22.66       22.62      2.11 o 
  -8   5   1        0.03       -0.09      0.67 o 
  -7   5   1      240.10      239.12      6.54 o 
  -6   5   1        0.03       -0.45      0.45 o 
  -5   5   1       73.99       67.55      2.05 o 
  -4   5   1      106.86       83.32      2.49 o 
  -3   5   1        1.60        1.09      0.27 o 
  -2   5   1      247.70      231.58      3.94 o 
  -1   5   1      165.34      160.47      2.69 o 
   0   5   1      132.92      142.03      2.63 o 
   1   5   1        2.57        2.63      0.44 o 
   2   5   1        2.11        2.57      0.97 o 
   3   5   1       83.46       92.96      2.63 o 
   4   5   1       17.77       17.77      0.85 o 
   5   5   1       59.92       61.81      1.71 o 
   6   5   1        6.03        6.62      0.93 o 
   7   5   1        8.30       11.48      1.20 o 
   8   5   1       20.87       19.35      1.55 o 
  -8   6   1        9.76       10.02      1.28 o 
  -7   6   1       39.39       39.76      2.03 o 
  -6   6   1        1.01        1.52      0.61 o 
  -5   6   1        5.55        7.38      0.73 o 
  -4   6   1       28.30       25.35      1.73 o 
  -3   6   1      115.10      117.15      3.33 o 
  -2   6   1       15.32       14.16      0.99 o 
  -1   6   1      157.03      160.41      4.14 o 
   0   6   1       11.85       13.64      1.98 o 
   1   6   1      408.30      410.98      9.50 o 
   2   6   1       38.30       36.54      1.67 o 
   3   6   1       22.98       21.78      1.52 o 
   4   6   1        9.43       13.14      1.16 o 
   5   6   1        9.61        9.08      1.00 o 
   6   6   1       43.94       44.08      2.07 o 
   7   6   1       59.88       62.45      2.91 o 
  -6   7   1        3.49        3.19      1.19 o 
  -5   7   1       23.37       21.80      1.46 o 
  -4   7   1       12.16        7.48      0.96 o 
  -3   7   1        6.56        7.74      0.97 o 
  -2   7   1       67.36       67.47      2.52 o 
  -1   7   1       21.04       22.01      1.35 o 
   0   7   1       25.69       29.55      2.03 o 
   1   7   1        7.33       12.06      2.39 o 
   2   7   1        1.10        3.17      1.31 o 
   3   7   1       47.88       45.91      2.03 o 
   4   7   1        0.01        0.63      0.63 o 
   5   7   1       37.04       34.51      2.17 o 
   6   7   1        0.00        0.37      0.96 o 
  -4   8   1       19.13       21.56      1.62 o 
  -3   8   1        7.66        6.68      1.06 o 
  -2   8   1        3.47        5.66      0.99 o 
  -1   8   1       45.51       42.80      2.32 o 
   0   8   1       10.31        9.30      1.39 o 
   1   8   1       92.89       91.32      3.40 o 
   2   8   1       39.53       39.26      2.13 o 
   3   8   1        1.79        1.58      0.87 o 
   4   8   1        1.15        0.27      0.97 o 
 -11   0   2       11.11       12.52      2.52 o 
 -10   0   2        3.92        5.55      1.10 o 
  -9   0   2       55.76       49.37      1.92 o 
  -8   0   2       69.14       70.65      2.20 o 
  -7   0   2       93.16      103.17      2.66 o 
  -6   0   2       19.02       24.36      0.88 o 
  -5   0   2      564.87      609.48     10.11 o 
  -4   0   2        1.43        1.45      0.23 o 
  -3   0   2      276.78      293.62      3.59 o 
  -2   0   2     2243.44     2059.62     13.76 o 
  -1   0   2        0.49        0.63      0.18 o 
   0   0   2      762.53      305.59      5.43 o 
   1   0   2      764.90      752.90      8.13 o 
   2   0   2       30.29       32.67      1.17 o 
   3   0   2       66.54       94.72      1.75 o 
   4   0   2        5.32        5.74      0.84 o 
   5   0   2       72.85       65.91      4.42 o 
   6   0   2       11.15       11.96      1.13 o 
   7   0   2      372.23      356.71     11.42 o 
   8   0   2       66.96       75.16      3.69 o 
   9   0   2       50.68       49.71      3.04 o 
  10   0   2        4.39        6.42      1.56 o 
 -11   1   2       37.88       35.74      2.82 o 
 -10   1   2       50.11       48.96      1.88 o 
  -9   1   2        6.34        6.54      0.61 o 
  -8   1   2       82.77       71.94      1.80 o 
  -7   1   2      114.18      118.91      2.17 o 
  -6   1   2      404.05      431.39      5.92 o 
  -5   1   2      565.40      579.17      7.01 o 
  -4   1   2      111.02       98.42      1.24 o 
  -3   1   2     1597.62     1794.97     17.35 o 
  -2   1   2       37.20       22.86      0.43 o 
  -1   1   2     1057.00     1011.42      7.94 o 
   0   1   2     2639.65     2868.31     29.78 o 
   1   1   2      203.03      187.29      2.54 o 
   2   1   2      302.96      356.63      6.81 o 
   3   1   2      192.49      224.24      3.29 o 
   4   1   2       86.38       82.76      1.89 o 
   5   1   2       82.43       76.22      1.46 o 
   6   1   2      172.92      181.92      3.29 o 
   7   1   2       20.25       23.02      1.24 o 
   8   1   2        0.79        0.10      0.53 o 
   9   1   2       20.95       21.04      1.37 o 
  10   1   2       24.29       24.54      1.64 o 
 -10   2   2       13.73       12.56      0.99 o 
  -9   2   2       23.56       25.78      1.26 o 
  -8   2   2        0.04        1.21      0.67 o 
  -7   2   2      347.65      352.92      6.38 o 
  -6   2   2        0.11        0.89      0.41 o 
  -5   2   2        0.62        1.44      0.28 o 
  -4   2   2       93.70       83.22      1.74 o 
  -3   2   2       51.66       61.90      1.23 o 
  -2   2   2       70.83       44.90      1.24 o 
  -1   2   2        7.01       10.00      0.28 o 
   0   2   2       97.24      120.63      1.31 o 
   1   2   2        4.44        3.42      0.20 o 
   2   2   2      407.22      350.53      5.40 o 
   3   2   2      907.56      920.50     14.61 o 
   4   2   2        1.32        2.18      0.35 o 
   5   2   2       33.16       26.84      1.42 o 
   6   2   2      126.64      128.73      3.22 o 
   7   2   2      215.15      204.65      4.20 o 
   8   2   2        1.65        3.28      0.79 o 
   9   2   2       26.97       24.76      1.55 o 
  10   2   2        1.13        2.23      0.90 o 
 -10   3   2       37.93       40.49      2.89 o 
  -9   3   2       56.81       53.98      2.81 o 
  -8   3   2       15.25       15.39      1.27 o 
  -7   3   2       10.01       12.52      1.19 o 
  -6   3   2      789.24      776.34     11.83 o 
  -5   3   2      410.03      435.92      7.69 o 
  -4   3   2       35.50       39.50      0.83 o 
  -3   3   2      101.18      104.81      1.49 o 
  -2   3   2        2.77        6.19      0.39 o 
  -1   3   2        5.67        2.54      0.43 o 
   0   3   2      631.30      543.85      6.68 o 
   1   3   2      733.05      760.96     10.01 o 
   2   3   2      500.42      538.05      5.88 o 
   3   3   2       13.59       19.64      1.03 o 
   4   3   2      425.02      407.85     11.06 o 
   5   3   2      117.36      108.15      2.28 o 
   6   3   2       24.82       25.82      1.03 o 
   7   3   2        5.27        5.51      0.62 o 
   8   3   2        2.72        4.10      1.01 o 
   9   3   2        0.09       -0.27      0.65 o 
  -9   4   2       23.39       21.42      1.19 o 
  -8   4   2        0.94        1.11      0.66 o 
  -7   4   2      161.50      164.22      3.28 o 
  -6   4   2        0.35        0.39      0.33 o 
  -5   4   2        2.64        4.63      0.57 o 
  -4   4   2       58.39       48.46      1.08 o 
  -3   4   2        0.28        0.16      0.26 o 
  -2   4   2      106.99      106.47      2.63 o 
  -1   4   2        2.68        6.90      0.42 o 
   0   4   2        9.52        6.66      0.40 o 
   1   4   2       66.80       72.56      1.43 o 
   2   4   2      162.89      147.78      3.28 o 
   3   4   2      236.56      239.25      4.09 o 
   4   4   2        2.72        3.30      0.30 o 
   5   4   2       11.32        9.94      0.73 o 
   6   4   2       40.05       35.38      1.94 o 
   7   4   2      121.68      113.11      2.86 o 
   8   4   2        5.07        5.77      1.01 o 
   9   4   2       25.48       23.17      2.06 o 
  -9   5   2        0.59        2.07      1.05 o 
  -8   5   2       55.81       53.50      2.33 o 
  -7   5   2       29.98       28.62      1.13 o 
  -6   5   2      142.73      139.73      3.30 o 
  -5   5   2      149.24      146.34      2.76 o 
  -4   5   2       37.09       35.90      1.04 o 
  -3   5   2      192.81      185.94      2.92 o 
  -2   5   2       33.06       29.32      0.71 o 
  -1   5   2      306.62      287.72      4.89 o 
   0   5   2      369.94      340.10      5.82 o 
   1   5   2       31.71       37.20      1.35 o 
   2   5   2        2.86        5.86      0.56 o 
   3   5   2       13.40       14.99      0.77 o 
   4   5   2       31.86       29.53      1.05 o 
   5   5   2       16.61       19.96      1.89 o 
   6   5   2       70.25       75.14      2.83 o 
   7   5   2        6.85        7.08      1.08 o 
   8   5   2        1.11        2.35      1.11 o 
  -8   6   2        7.80        6.31      1.59 o 
  -7   6   2       31.57       31.35      1.62 o 
  -6   6   2        0.00       -0.01      0.49 o 
  -5   6   2       21.92       20.35      0.99 o 
  -4   6   2       17.09       17.66      1.12 o 
  -3   6   2       33.43       31.73      1.37 o 
  -2   6   2      133.57      135.85      3.68 o 
  -1   6   2        0.21        1.52      0.85 o 
   0   6   2       76.91       73.37      2.33 o 
   1   6   2       70.89       70.52      1.88 o 
   2   6   2       20.00       18.18      1.41 o 
   3   6   2       30.72       30.07      1.20 o 
   4   6   2        0.03        1.28      0.72 o 
   5   6   2        2.00        2.25      0.79 o 
   6   6   2        8.82        8.35      1.09 o 
   7   6   2       88.78       92.68      3.99 o 
  -6   7   2      106.67      107.29      4.73 o 
  -5   7   2       68.25       67.82      2.69 o 
  -4   7   2        1.21        1.65      0.92 o 
  -3   7   2       22.23       20.14      1.39 o 
  -2   7   2       15.27       16.13      1.43 o 
  -1   7   2       59.12       57.62      2.27 o 
   0   7   2       85.40       82.92      2.94 o 
   1   7   2       22.48       21.23      1.96 o 
   2   7   2        8.99       10.63      1.09 o 
   3   7   2        5.75        5.60      0.84 o 
   4   7   2       38.48       36.77      2.38 o 
   5   7   2       15.89       17.82      2.83 o 
  -4   8   2       24.97       26.34      1.76 o 
  -3   8   2        0.14        1.49      1.03 o 
  -2   8   2        4.97        4.21      0.88 o 
  -1   8   2        0.42       -0.50      0.79 o 
   0   8   2        1.15        1.85      1.25 o 
   1   8   2        5.34        4.80      0.96 o 
   2   8   2       25.97       28.70      1.84 o 
   3   8   2       49.10       47.75      2.88 o 
 -11   0   3        0.75       -0.61      1.54 o 
 -10   0   3        0.74        0.92      1.34 o 
  -9   0   3        3.74        2.62      0.63 o 
  -8   0   3       33.19       31.23      1.29 o 
  -7   0   3        0.73        1.50      0.43 o 
  -6   0   3       18.97       20.27      0.79 o 
  -5   0   3      176.02      191.32      4.34 o 
  -4   0   3      139.51      184.80      4.28 o 
  -3   0   3      208.92      182.28      1.91 o 
  -2   0   3      326.37      325.34      5.88 o 
  -1   0   3       21.46       49.31      0.69 o 
   0   0   3     1571.58     1672.62     27.20 o 
   1   0   3      104.27      134.34      2.68 o 
   2   0   3       97.05      128.58      4.66 o 
   3   0   3       88.48      106.75      5.50 o 
   4   0   3       49.85       46.52      1.73 o 
   5   0   3       14.81       12.47      1.07 o 
   6   0   3        3.57        4.75      0.96 o 
   7   0   3        0.44        2.12      0.98 o 
   8   0   3      143.98      138.86      6.09 o 
   9   0   3        8.92        8.39      1.80 o 
  10   0   3        4.58        8.19      1.59 o 
 -11   1   3       33.14       33.26      2.76 o 
 -10   1   3       18.69       19.03      1.80 o 
  -9   1   3       18.91       20.18      0.84 o 
  -8   1   3        0.35       -0.05      0.32 o 
  -7   1   3      189.73      164.63      2.72 o 
  -6   1   3        6.94        7.49      0.38 o 
  -5   1   3       80.13       70.15      1.04 o 
  -4   1   3     1063.39     1145.53     14.41 o 
  -3   1   3      218.21      270.20      3.23 o 
  -2   1   3       24.78       30.69      0.55 o 
  -1   1   3      260.87      239.68      2.38 o 
   0   1   3      625.56      629.43      6.56 o 
   1   1   3        5.14        3.04      0.21 o 
   2   1   3       27.69       26.40      0.58 o 
   3   1   3        9.17        5.86      0.71 o 
   4   1   3       33.79       35.92      0.83 o 
   5   1   3       22.22       17.06      0.67 o 
   6   1   3       20.47       26.75      1.23 o 
   7   1   3      153.13      149.56      4.17 o 
   8   1   3        0.03        0.10      0.64 o 
   9   1   3        4.37        3.89      0.89 o 
 -10   2   3       25.53       30.39      2.03 o 
  -9   2   3        2.40        2.95      0.51 o 
  -8   2   3      130.37      131.04      2.60 o 
  -7   2   3      119.91      113.99      2.13 o 
  -6   2   3       14.38       15.54      0.98 o 
  -5   2   3       11.95       13.12      0.75 o 
  -4   2   3        0.44        0.55      0.23 o 
  -3   2   3        2.93        1.84      0.20 o 
  -2   2   3       99.22      126.55      1.49 o 
  -1   2   3        0.20        3.26      0.30 o 
   0   2   3       17.69       21.55      0.45 o 
   1   2   3      104.33      118.32      1.44 o 
   2   2   3        7.12        5.76      0.27 o 
   3   2   3      129.77      126.26      3.54 o 
   4   2   3        0.05        0.90      0.32 o 
   5   2   3       25.05       22.64      1.08 o 
   6   2   3       29.07       30.40      1.04 o 
   7   2   3        0.27        0.88      0.59 o 
   8   2   3       40.41       34.89      1.76 o 
   9   2   3        1.77        3.85      0.95 o 
 -10   3   3       10.89       12.06      1.77 o 
  -9   3   3       80.00       80.62      2.77 o 
  -8   3   3       26.38       23.88      1.26 o 
  -7   3   3      211.32      208.12      4.31 o 
  -6   3   3      162.67      170.94      3.50 o 
  -5   3   3      116.29      112.84      2.25 o 
  -4   3   3      213.19      251.69      5.18 o 
  -3   3   3      401.49      420.04      7.68 o 
  -2   3   3        6.90        4.63      0.26 o 
  -1   3   3       18.82       11.84      0.52 o 
   0   3   3      133.06      129.88      1.64 o 
   1   3   3      310.96      330.04      4.85 o 
   2   3   3      330.74      329.14      4.05 o 
   3   3   3        0.07        0.81      0.39 o 
   4   3   3       35.97       35.99      1.03 o 
   5   3   3       69.87       73.64      1.77 o 
   6   3   3        0.18        0.79      0.62 o 
   7   3   3       41.04       38.66      2.14 o 
   8   3   3        0.01        0.36      0.64 o 
   9   3   3       19.75       20.70      1.98 o 
  -9   4   3        0.24        0.83      0.67 o 
  -8   4   3       73.38       67.91      1.87 o 
  -7   4   3       48.04       48.69      1.39 o 
  -6   4   3       16.62       20.58      0.80 o 
  -5   4   3        0.53        0.62      0.34 o 
  -4   4   3        1.53        0.45      0.37 o 
  -3   4   3       10.83       16.94      0.66 o 
  -2   4   3        0.14       -0.09      0.28 o 
  -1   4   3       31.38       37.93      0.87 o 
   0   4   3       19.57       17.68      0.82 o 
   1   4   3        3.64        6.86      0.51 o 
   2   4   3       22.48       27.27      0.88 o 
   3   4   3       39.69       48.02      1.74 o 
   4   4   3        0.01       -0.48      0.50 o 
   5   4   3        4.31        4.24      0.69 o 
   6   4   3        3.90        6.20      1.02 o 
   7   4   3        0.22       -0.17      0.59 o 
   8   4   3       40.46       37.34      2.44 o 
  -9   5   3        5.85        7.90      1.34 o 
  -8   5   3        0.03        1.14      1.86 o 
  -7   5   3       57.96       56.50      1.61 o 
  -6   5   3        0.56        0.31      0.42 o 
  -5   5   3       30.06       26.05      0.89 o 
  -4   5   3      372.73      387.42      8.92 o 
  -3   5   3        0.03       -0.09      0.25 o 
  -2   5   3        0.05        0.39      0.33 o 
  -1   5   3      122.73      134.54      2.80 o 
   0   5   3      211.02      208.35      4.77 o 
   1   5   3       40.04       47.25      1.39 o 
   2   5   3       15.85       16.26      0.86 o 
   3   5   3        0.75        1.15      0.40 o 
   4   5   3        5.08        5.91      0.81 o 
   5   5   3       10.13       14.09      1.45 o 
   6   5   3       17.33       19.34      1.46 o 
   7   5   3       86.81       82.09      3.29 o 
  -7   6   3        3.23        4.38      1.88 o 
  -6   6   3       19.51       20.99      1.87 o 
  -5   6   3       26.12       25.25      1.41 o 
  -4   6   3        8.73        6.52      0.81 o 
  -3   6   3       58.24       53.23      1.51 o 
  -2   6   3       45.85       42.77      1.36 o 
  -1   6   3       25.33       30.11      1.42 o 
   0   6   3       43.65       42.30      1.75 o 
   1   6   3        1.15        2.05      0.56 o 
   2   6   3        3.09        4.24      0.83 o 
   3   6   3        3.13        4.88      0.75 o 
   4   6   3        3.17        5.12      0.93 o 
   5   6   3        5.37        7.63      1.11 o 
   6   6   3        0.00        0.11      0.77 o 
  -6   7   3        5.73        7.25      1.27 o 
  -5   7   3       27.85       26.86      1.70 o 
  -4   7   3      118.00      117.24      3.91 o 
  -3   7   3        4.06        4.73      0.90 o 
  -2   7   3        0.15        0.27      0.61 o 
  -1   7   3       20.47       18.27      1.35 o 
   0   7   3       46.47       48.66      2.27 o 
   1   7   3       32.28       36.63      1.84 o 
   2   7   3       34.08       31.55      1.84 o 
   3   7   3        2.88        4.35      1.73 o 
   4   7   3        0.52        1.02      2.05 o 
   5   7   3       18.87       19.99      1.96 o 
  -3   8   3        8.60        7.37      1.22 o 
  -2   8   3        0.02       -0.46      0.80 o 
  -1   8   3       12.06       12.88      1.24 o 
   0   8   3        0.10        1.04      0.76 o 
   1   8   3        5.95        5.41      1.11 o 
   2   8   3       11.85       11.44      1.51 o 
 -11   0   4      108.12      113.77      8.72 o 
 -10   0   4        5.76        6.65      1.50 o 
  -9   0   4        3.97        1.75      1.26 o 
  -8   0   4        1.14        2.58      1.98 o 
  -7   0   4        0.98        0.70      0.34 o 
  -6   0   4      258.68      258.13      4.74 o 
  -5   0   4      404.35      357.65     10.82 o 
  -4   0   4       60.47       67.90      3.89 o 
  -3   0   4        3.97        8.64      0.66 o 
  -2   0   4      719.86      765.20     18.89 o 
  -1   0   4        7.42        5.42      0.55 o 
   0   0   4      368.19      477.36      9.27 o 
   1   0   4      484.15      629.85     11.45 o 
   2   0   4       53.79       55.22      1.33 o 
   3   0   4       31.10       33.66      1.90 o 
   4   0   4       41.22       37.22      1.85 o 
   5   0   4      190.99      188.84      5.95 o 
   6   0   4        0.08        0.29      0.80 o 
   7   0   4        4.90        7.30      2.39 o 
   8   0   4       46.63       47.42      3.11 o 
   9   0   4       18.89       15.32      2.08 o 
 -10   1   4        6.32        8.10      1.22 o 
  -9   1   4        5.38        8.06      0.93 o 
  -8   1   4        1.54        3.02      0.66 o 
  -7   1   4        0.68        0.44      0.33 o 
  -6   1   4       14.08       12.65      0.75 o 
  -5   1   4       84.61       77.06      2.02 o 
  -4   1   4      158.70      153.50      2.22 o 
  -3   1   4      374.68      406.15      6.02 o 
  -2   1   4       15.10       20.87      0.53 o 
  -1   1   4      395.62      408.77      4.73 o 
   0   1   4      145.79      161.95      2.22 o 
   1   1   4      694.23      716.89      8.07 o 
   2   1   4      139.73      135.92      2.09 o 
   3   1   4       11.37       12.30      0.42 o 
   4   1   4       99.03       97.28      2.21 o 
   5   1   4      121.69      115.42      2.57 o 
   6   1   4      163.46      164.93      4.31 o 
   7   1   4       62.42       69.19      2.52 o 
   8   1   4       45.11       44.11      2.10 o 
   9   1   4        0.52        0.89      0.78 o 
 -10   2   4        9.39        7.54      1.26 o 
  -9   2   4        5.07        8.88      0.94 o 
  -8   2   4       11.93       13.02      1.02 o 
  -7   2   4      106.14      100.17      2.26 o 
  -6   2   4      251.77      251.19      8.01 o 
  -5   2   4       37.85       31.43      0.85 o 
  -4   2   4        7.67        8.28      0.58 o 
  -3   2   4       89.92       91.80      1.35 o 
  -2   2   4       12.73       13.91      0.51 o 
  -1   2   4        0.71        1.85      0.47 o 
   0   2   4     1161.38     1192.09     15.52 o 
   1   2   4        6.09       12.02      0.47 o 
   2   2   4        0.72        1.84      0.43 o 
   3   2   4       72.98       65.74      1.44 o 
   4   2   4      122.24      114.05      2.72 o 
   5   2   4       48.68       45.54      1.29 o 
   6   2   4       27.14       23.58      0.96 o 
   7   2   4        2.44        1.39      1.09 o 
   8   2   4        6.46        7.72      0.99 o 
   9   2   4        5.92        8.12      1.24 o 
 -10   3   4        1.79        1.60      0.99 o 
  -9   3   4       42.51       44.93      2.07 o 
  -8   3   4       42.19       45.11      1.71 o 
  -7   3   4        0.62        1.75      0.50 o 
  -6   3   4      134.78      134.87      3.90 o 
  -5   3   4      136.20      141.69      4.14 o 
  -4   3   4        3.63        1.07      0.27 o 
  -3   3   4       26.36       23.69      0.61 o 
  -2   3   4        1.40        0.34      0.20 o 
  -1   3   4        0.01        0.78      0.28 o 
   0   3   4       12.58       14.35      0.51 o 
   1   3   4      763.54      770.40     10.05 o 
   2   3   4      408.11      394.54      7.48 o 
   3   3   4        7.78        6.13      0.59 o 
   4   3   4        2.49        2.66      0.56 o 
   5   3   4      155.93      153.18      3.32 o 
   6   3   4       57.85       51.67      1.63 o 
   7   3   4       10.21       11.03      1.24 o 
   8   3   4       33.47       36.38      2.35 o 
  -9   4   4        1.13        0.53      0.89 o 
  -8   4   4        5.67        5.99      0.74 o 
  -7   4   4       41.98       38.52      1.47 o 
  -6   4   4      135.86      138.35      4.26 o 
  -5   4   4       52.36       58.13      1.39 o 
  -4   4   4        2.36        4.06      0.47 o 
  -3   4   4       30.27       22.76      1.29 o 
  -2   4   4       51.84       50.33      1.04 o 
  -1   4   4       21.90       17.29      0.69 o 
   0   4   4      445.16      448.02      7.62 o 
   1   4   4       15.94       13.64      0.79 o 
   2   4   4        0.03        0.74      0.41 o 
   3   4   4       12.47       12.61      0.88 o 
   4   4   4       44.18       43.48      1.64 o 
   5   4   4       34.07       32.57      1.69 o 
   6   4   4        2.91        3.51      0.80 o 
   7   4   4        0.03        0.53      1.13 o 
   8   4   4        4.87        6.23      1.33 o 
  -8   5   4        0.64        1.21      0.83 o 
  -7   5   4        2.21        2.34      0.61 o 
  -6   5   4        0.10        0.22      0.42 o 
  -5   5   4       22.65       19.27      1.15 o 
  -4   5   4       64.02       52.92      1.39 o 
  -3   5   4      192.38      197.32      3.60 o 
  -2   5   4        2.48        5.42      0.56 o 
  -1   5   4       60.72       55.27      1.54 o 
   0   5   4       68.77       67.93      1.85 o 
   1   5   4      169.47      169.01      3.58 o 
   2   5   4       41.34       44.33      1.39 o 
   3   5   4        3.27        4.12      0.55 o 
   4   5   4       53.75       55.52      2.11 o 
   5   5   4       28.69       31.43      1.73 o 
   6   5   4       48.42       51.54      2.38 o 
   7   5   4       30.97       33.95      2.49 o 
  -7   6   4        3.38        1.39      0.97 o 
  -6   6   4       72.97       67.87      3.14 o 
  -5   6   4       83.92       78.63      2.68 o 
  -4   6   4       12.81       13.52      0.90 o 
  -3   6   4        0.57        0.80      0.49 o 
  -2   6   4       95.67       93.49      2.45 o 
  -1   6   4       10.44       12.87      0.83 o 
   0   6   4       88.17       89.61      2.74 o 
   1   6   4       16.87       14.63      0.94 o 
   2   6   4        7.76        9.65      0.96 o 
   3   6   4        0.99        2.94      0.83 o 
   4   6   4       24.04       26.74      1.77 o 
   5   6   4       42.39       50.42      2.41 o 
   6   6   4        0.33        2.17      1.00 o 
  -6   7   4        2.74        4.19      1.21 o 
  -5   7   4       25.37       25.40      2.03 o 
  -4   7   4       17.30       18.13      1.40 o 
  -3   7   4       39.99       40.08      1.91 o 
  -2   7   4        0.00        0.46      0.65 o 
  -1   7   4        3.28        4.33      0.86 o 
   0   7   4        6.40        6.75      1.01 o 
   1   7   4       58.61       60.13      3.07 o 
   2   7   4       41.62       47.44      2.75 o 
   3   7   4        6.53        9.30      1.36 o 
   4   7   4       18.07       15.71      1.81 o 
  -2   8   4        5.40        5.85      1.18 o 
  -1   8   4        0.76        1.09      0.86 o 
   0   8   4       76.52       74.22      3.23 o 
   1   8   4        0.23        0.17      1.30 o 
 -10   0   5      100.34      109.33      5.27 o 
  -9   0   5        9.31       10.70      1.42 o 
  -8   0   5        0.35        1.45      0.90 o 
  -7   0   5       20.54       12.37      1.37 o 
  -6   0   5      259.67      266.76     14.43 o 
  -5   0   5      886.81      877.45     29.83 o 
  -4   0   5      532.98      510.66     13.06 o 
  -3   0   5        5.70        7.30      1.60 o 
  -2   0   5      368.21      340.25     12.90 o 
  -1   0   5      755.49      748.89     11.46 o 
   0   0   5        3.46        0.98      1.38 o 
   1   0   5      153.77      154.60      3.83 o 
   2   0   5       69.26       66.02      1.59 o 
   3   0   5        9.98       10.20      0.70 o 
   4   0   5        0.51        2.66      0.88 o 
   5   0   5       86.85       87.11      3.75 o 
   6   0   5       74.88       75.26      3.47 o 
   7   0   5        7.48        8.61      2.01 o 
   8   0   5       15.28       16.86      3.46 o 
 -10   1   5        0.89        1.07      0.76 o 
  -9   1   5       23.84       22.12      1.38 o 
  -8   1   5       19.48       22.61      1.84 o 
  -7   1   5      233.83      214.76      5.24 o 
  -6   1   5        0.26        1.45      1.12 o 
  -5   1   5        6.35        6.09      0.98 o 
  -4   1   5      185.23      156.33      6.25 o 
  -3   1   5      441.35      419.22      5.47 o 
  -2   1   5      226.38      205.04      2.16 o 
  -1   1   5      171.00      200.08      2.77 o 
   0   1   5      116.07      129.13      2.44 o 
   1   1   5      173.25      164.18      2.31 o 
   2   1   5       96.72       75.86      1.36 o 
   3   1   5      469.60      467.88      7.74 o 
   4   1   5      119.01      114.63      3.08 o 
   5   1   5       70.74       65.32      2.13 o 
   6   1   5       87.26       89.29      2.81 o 
   7   1   5       65.12       71.61      2.62 o 
   8   1   5       29.59       27.33      1.71 o 
 -10   2   5      181.13      194.87     11.06 o 
  -9   2   5       45.87       49.01      2.28 o 
  -8   2   5        4.19        3.43      0.91 o 
  -7   2   5      137.75      131.03      4.16 o 
  -6   2   5      262.85      256.09      5.03 o 
  -5   2   5      295.84      276.31      6.28 o 
  -4   2   5      133.47      121.82      3.95 o 
  -3   2   5        8.25        8.26      0.78 o 
  -2   2   5        3.55        3.01      0.25 o 
  -1   2   5      349.63      338.97      4.28 o 
   0   2   5      155.03      126.22      2.11 o 
   1   2   5      505.44      538.86      7.25 o 
   2   2   5       32.97       34.23      0.86 o 
   3   2   5      134.53      126.48      2.54 o 
   4   2   5        9.96        8.83      0.83 o 
   5   2   5       26.38       22.75      0.93 o 
   6   2   5       13.94       18.82      1.26 o 
   7   2   5        5.84        8.83      0.99 o 
   8   2   5        1.21        2.05      0.81 o 
 -10   3   5        0.55        5.26      2.20 o 
  -9   3   5       53.74       54.54      2.42 o 
  -8   3   5       61.82       67.87      2.61 o 
  -7   3   5      132.33      127.79      2.99 o 
  -6   3   5       53.00       49.38      1.45 o 
  -5   3   5       27.95       32.18      1.43 o 
  -4   3   5       14.07       16.30      0.56 o 
  -3   3   5       46.54       44.18      0.92 o 
  -2   3   5      144.05      126.89      1.96 o 
  -1   3   5        2.47        5.13      0.53 o 
   0   3   5        5.22        5.77      0.38 o 
   1   3   5      187.09      182.81      2.91 o 
   2   3   5      215.21      202.08      3.23 o 
   3   3   5      329.84      333.10      6.14 o 
   4   3   5      170.85      176.46      4.78 o 
   5   3   5       20.87       23.07      1.10 o 
   6   3   5       34.39       26.82      1.45 o 
   7   3   5       18.50       17.58      1.57 o 
   8   3   5       18.10       19.55      2.79 o 
  -9   4   5       15.35       16.13      1.64 o 
  -8   4   5        1.52        0.19      0.66 o 
  -7   4   5       51.59       49.48      1.88 o 
  -6   4   5       98.72       96.70      2.45 o 
  -5   4   5      172.79      175.73      5.26 o 
  -4   4   5      120.40      122.52      3.18 o 
  -3   4   5       13.01       13.49      0.67 o 
  -2   4   5        7.23        9.59      0.56 o 
  -1   4   5      214.01      216.34      3.42 o 
   0   4   5       62.57       58.99      2.24 o 
   1   4   5      191.74      206.88      4.10 o 
   2   4   5       13.56       11.90      0.71 o 
   3   4   5       41.62       38.95      1.50 o 
   4   4   5        0.00        0.99      0.74 o 
   5   4   5       15.72       16.57      1.44 o 
   6   4   5       19.92       21.04      1.95 o 
   7   4   5        9.21       11.08      1.99 o 
  -8   5   5        1.14        0.13      0.68 o 
  -7   5   5       73.82       66.22      2.45 o 
  -6   5   5        1.01        0.97      0.54 o 
  -5   5   5        1.21        1.78      0.53 o 
  -4   5   5       34.51       31.49      1.15 o 
  -3   5   5      147.19      147.91      3.37 o 
  -2   5   5       81.59       82.13      2.15 o 
  -1   5   5       17.73       14.19      0.92 o 
   0   5   5       31.72       29.56      1.15 o 
   1   5   5       31.11       29.80      1.25 o 
   2   5   5       14.82       16.31      1.08 o 
   3   5   5      142.09      166.14      4.89 o 
   4   5   5       26.24       27.56      1.63 o 
   5   5   5       46.89       42.57      2.16 o 
   6   5   5       23.52       25.00      1.71 o 
  -7   6   5        4.36        7.92      3.53 o 
  -6   6   5       36.98       30.08      2.62 o 
  -5   6   5      139.01      121.82      3.75 o 
  -4   6   5       82.66       80.47      2.40 o 
  -3   6   5        0.99        1.10      0.77 o 
  -2   6   5       22.59       22.71      1.17 o 
  -1   6   5       80.29       77.68      2.33 o 
   0   6   5        2.77        3.06      0.68 o 
   1   6   5       53.83       57.00      1.97 o 
   2   6   5       23.42       24.05      1.47 o 
   3   6   5        1.69        0.75      0.75 o 
   4   6   5        0.12        0.96      0.75 o 
   5   6   5       22.60       25.50      1.90 o 
  -5   7   5        0.59        2.60      1.11 o 
  -4   7   5        8.66        9.81      1.43 o 
  -3   7   5       26.26       24.14      1.59 o 
  -2   7   5       14.81       16.80      1.32 o 
  -1   7   5        0.43        1.13      0.75 o 
   0   7   5        0.18        1.48      0.80 o 
   1   7   5        5.96        6.85      1.07 o 
   2   7   5       15.19       19.65      2.62 o 
   3   7   5       86.98       89.97      4.41 o 
 -10   0   6        0.66        1.76      1.27 o 
  -9   0   6       63.08       60.43      3.63 o 
  -8   0   6       18.02       18.79      1.79 o 
  -7   0   6       42.27       43.95      2.63 o 
  -6   0   6       19.55       16.13      1.90 o 
  -5   0   6      178.62      178.82      5.91 o 
  -4   0   6      926.04      914.20     24.67 o 
  -3   0   6       19.54       22.00      1.31 o 
  -2   0   6      109.12       88.52      5.48 o 
  -1   0   6       43.12       50.35      1.22 o 
   0   0   6       98.85      107.92      3.17 o 
   1   0   6      216.33      236.33      4.96 o 
   2   0   6      148.03      172.68      3.84 o 
   3   0   6      524.05      506.57     15.56 o 
   4   0   6        2.27        3.04      0.92 o 
   5   0   6       25.87       34.37      3.59 o 
   6   0   6      133.49      137.63      8.26 o 
   7   0   6       36.26       30.67      2.39 o 
   8   0   6       29.37       31.14      2.91 o 
 -10   1   6        9.28        9.77      1.27 o 
  -9   1   6       16.96       18.85      1.49 o 
  -8   1   6       14.74       13.23      1.14 o 
  -7   1   6        6.86        9.39      0.98 o 
  -6   1   6      347.90      346.20      8.09 o 
  -5   1   6      138.79      143.71      4.08 o 
  -4   1   6       22.80       24.00      1.05 o 
  -3   1   6       39.42       31.80      1.82 o 
  -2   1   6      152.89      149.34      4.52 o 
  -1   1   6      153.15      163.55      2.96 o 
   0   1   6       65.47       74.58      1.47 o 
   1   1   6        2.05        1.54      0.42 o 
   2   1   6        0.07        0.14      0.31 o 
   3   1   6       20.80       21.85      0.79 o 
   4   1   6      387.56      415.66     10.18 o 
   5   1   6        7.06        8.20      0.91 o 
   6   1   6        0.02        1.33      0.77 o 
   7   1   6        0.10        0.55      0.75 o 
   8   1   6       60.99       63.55      3.08 o 
 -10   2   6       16.41       15.47      1.51 o 
  -9   2   6      123.80      131.19      4.48 o 
  -8   2   6        5.52        7.55      1.03 o 
  -7   2   6        0.04       -0.08      0.56 o 
  -6   2   6       48.71       53.32      1.99 o 
  -5   2   6       38.23       40.91      1.51 o 
  -4   2   6      393.63      365.25      7.52 o 
  -3   2   6       34.20       34.69      0.99 o 
  -2   2   6      339.04      315.56      4.78 o 
  -1   2   6        2.51        3.23      0.32 o 
   0   2   6      225.87      233.28      3.95 o 
   1   2   6      425.88      438.73      6.65 o 
   2   2   6      117.13      117.91      2.93 o 
   3   2   6      212.77      208.88      4.13 o 
   4   2   6       21.43       18.48      1.14 o 
   5   2   6        7.59        9.38      1.59 o 
   6   2   6       54.31       55.13      2.23 o 
   7   2   6       24.37       22.47      1.66 o 
  -9   3   6        0.84        4.65      1.19 o 
  -8   3   6       54.23       52.29      3.41 o 
  -7   3   6        2.95        4.60      0.77 o 
  -6   3   6      101.97      107.30      3.25 o 
  -5   3   6       36.26       34.07      1.14 o 
  -4   3   6        0.22        1.93      0.41 o 
  -3   3   6      132.45      128.35      2.93 o 
  -2   3   6       88.80       80.57      1.50 o 
  -1   3   6      275.79      274.78      5.14 o 
   0   3   6      110.96      106.26      4.45 o 
   1   3   6        2.58        3.52      0.52 o 
   2   3   6       31.03       31.50      0.91 o 
   3   3   6       15.93       14.85      0.93 o 
   4   3   6      175.85      169.50      4.00 o 
   5   3   6        0.14        0.21      0.49 o 
   6   3   6        0.53        2.58      1.10 o 
   7   3   6        2.76        4.70      1.15 o 
  -8   4   6        1.36        3.40      0.87 o 
  -7   4   6        0.92        1.76      0.78 o 
  -6   4   6       17.46       19.56      1.00 o 
  -5   4   6       24.28       24.65      1.08 o 
  -4   4   6      270.27      264.10      5.43 o 
  -3   4   6       26.09       24.79      0.83 o 
  -2   4   6      135.41      133.41      2.47 o 
  -1   4   6       10.68       11.43      0.69 o 
   0   4   6      121.84      122.33      2.39 o 
   1   4   6      159.47      162.88      3.59 o 
   2   4   6       42.42       37.82      1.28 o 
   3   4   6      129.32      123.61      3.62 o 
   4   4   6        4.57        4.80      0.82 o 
   5   4   6        2.73        3.23      1.13 o 
   6   4   6       38.12       36.69      2.20 o 
  -7   5   6        0.63        0.84      0.75 o 
  -6   5   6      131.12      130.47      4.85 o 
  -5   5   6       62.13       67.20      2.15 o 
  -4   5   6       12.27       12.87      1.02 o 
  -3   5   6        4.06        4.86      0.70 o 
  -2   5   6       70.16       69.26      2.01 o 
  -1   5   6       40.99       46.34      1.61 o 
   0   5   6        6.30        7.34      0.82 o 
   1   5   6        0.01        0.15      0.45 o 
   2   5   6        0.00        0.21      0.60 o 
   3   5   6        0.57       -0.41      0.68 o 
   4   5   6      135.42      132.72      4.52 o 
   5   5   6        2.20        1.81      0.91 o 
  -6   6   6        9.32       10.34      2.04 o 
  -5   6   6       36.89       34.20      1.86 o 
  -4   6   6      154.54      147.43      4.58 o 
  -3   6   6        1.46        1.27      0.75 o 
  -2   6   6       18.12       18.37      1.08 o 
  -1   6   6        6.12        6.26      0.85 o 
   0   6   6       24.25       25.38      1.46 o 
   1   6   6       34.34       32.80      1.55 o 
   2   6   6       25.20       28.09      1.78 o 
   3   6   6       86.78       92.42      3.74 o 
   4   6   6        1.87        0.85      0.89 o 
  -4   7   6        9.73       10.12      1.46 o 
  -3   7   6        9.57        8.29      1.46 o 
  -2   7   6       13.68       11.94      1.46 o 
  -1   7   6       17.20       16.72      1.75 o 
   0   7   6       10.54        9.47      1.38 o 
   1   7   6        0.27       -0.22      0.89 o 
  -9   0   7        1.41        5.20      1.49 o 
  -8   0   7      105.49      101.34      5.18 o 
  -7   0   7       85.92       86.00      4.03 o 
  -6   0   7        4.46        7.45      1.19 o 
  -5   0   7       27.86       27.56      1.70 o 
  -4   0   7       62.01       63.77      2.90 o 
  -3   0   7      475.45      436.04     12.84 o 
  -2   0   7        0.79       -0.69      0.69 o 
  -1   0   7        0.17        1.02      1.09 o 
   0   0   7       25.20       23.35      1.43 o 
   1   0   7       95.84       87.06      2.46 o 
   2   0   7      114.29      110.73      2.97 o 
   3   0   7       96.49       86.78      5.80 o 
   4   0   7       31.41       27.88      2.21 o 
   5   0   7        0.57        0.80      1.02 o 
   6   0   7       26.73       24.00      2.34 o 
   7   0   7       15.74       16.90      3.44 o 
  -9   1   7       55.91       58.31      2.65 o 
  -8   1   7       15.99       15.01      1.36 o 
  -7   1   7       28.25       22.02      1.36 o 
  -6   1   7      129.50      128.90      3.67 o 
  -5   1   7      104.36       96.34      2.76 o 
  -4   1   7      487.71      485.21     10.51 o 
  -3   1   7       63.82       70.69      2.10 o 
  -2   1   7       21.17       16.84      0.77 o 
  -1   1   7       46.96       36.93      1.40 o 
   0   1   7       76.50       74.47      1.65 o 
   1   1   7      127.76      120.52      2.25 o 
   2   1   7        3.49        3.56      0.48 o 
   3   1   7        0.65        2.28      0.64 o 
   4   1   7        5.70        9.39      1.17 o 
   5   1   7       26.76       25.82      1.51 o 
   6   1   7       17.02       16.55      1.29 o 
   7   1   7        3.47        2.36      1.02 o 
  -9   2   7       19.85       26.07      1.84 o 
  -8   2   7       78.43       79.33      3.07 o 
  -7   2   7       14.04       15.18      1.24 o 
  -6   2   7        1.03        0.88      0.57 o 
  -5   2   7        2.62        5.96      1.22 o 
  -4   2   7        2.77        3.36      0.96 o 
  -3   2   7      400.06      354.78      8.21 o 
  -2   2   7       40.84       32.47      1.07 o 
  -1   2   7       13.97       12.01      0.53 o 
   0   2   7        0.98        0.46      0.40 o 
   1   2   7      194.29      186.99      3.37 o 
   2   2   7      110.05       94.73      2.35 o 
   3   2   7       29.17       26.09      1.04 o 
   4   2   7        7.43        8.39      0.93 o 
   5   2   7        2.02        4.73      0.88 o 
   6   2   7        7.51        6.99      1.07 o 
  -9   3   7       18.92       24.45      1.83 o 
  -8   3   7        0.00       -0.11      0.72 o 
  -7   3   7       24.75       23.89      1.51 o 
  -6   3   7       31.42       34.31      1.66 o 
  -5   3   7       26.01       21.65      1.25 o 
  -4   3   7      410.18      400.73      9.29 o 
  -3   3   7        5.85        6.05      0.56 o 
  -2   3   7       18.61       19.20      1.18 o 
  -1   3   7       98.53       90.03      1.85 o 
   0   3   7      110.23      104.92      2.16 o 
   1   3   7       60.64       55.12      1.43 o 
   2   3   7        4.24        5.28      0.61 o 
   3   3   7        3.43        1.86      0.57 o 
   4   3   7        0.03        0.25      0.48 o 
   5   3   7        8.53       10.67      1.92 o 
   6   3   7       15.23       19.98      1.79 o 
  -8   4   7       37.59       39.46      2.30 o 
  -7   4   7       10.19       10.88      1.23 o 
  -6   4   7        0.10        0.54      0.82 o 
  -5   4   7        2.07        3.12      0.69 o 
  -4   4   7        7.17        6.68      1.12 o 
  -3   4   7      272.34      261.63      6.77 o 
  -2   4   7       13.09       11.64      0.93 o 
  -1   4   7        1.16        1.40      0.38 o 
   0   4   7        0.03        0.75      0.55 o 
   1   4   7       89.66       85.22      2.35 o 
   2   4   7       51.07       46.97      1.92 o 
   3   4   7       18.48       17.83      1.97 o 
   4   4   7       10.90       10.92      1.15 o 
   5   4   7        1.73        2.30      1.70 o 
  -7   5   7       10.65       11.13      1.58 o 
  -6   5   7       47.97       43.78      2.44 o 
  -5   5   7       40.94       40.72      2.48 o 
  -4   5   7      169.76      177.59      5.78 o 
  -3   5   7       41.20       42.05      2.01 o 
  -2   5   7        0.99        1.00      0.89 o 
  -1   5   7       17.68       20.06      1.10 o 
   0   5   7       16.31       17.06      1.08 o 
   1   5   7       33.74       33.25      1.67 o 
   2   5   7        1.75        1.78      0.77 o 
   3   5   7        0.07       -0.18      0.75 o 
   4   5   7        1.96        3.40      0.98 o 
  -5   6   7       10.86       11.84      2.32 o 
  -4   6   7       10.81       11.77      2.11 o 
  -3   6   7       99.89       92.11      3.52 o 
  -2   6   7        0.18        0.26      0.84 o 
  -1   6   7        0.08        0.65      0.81 o 
   0   6   7        4.05        5.44      0.92 o 
   1   6   7       25.52       23.61      1.60 o 
   2   6   7       31.16       32.05      1.95 o 
  -9   0   8       23.90       27.06      2.60 o 
  -8   0   8        0.00       -0.50      1.01 o 
  -7   0   8       28.46       31.97      2.31 o 
  -6   0   8       45.69       46.07      2.80 o 
  -5   0   8        3.35        2.58      1.04 o 
  -4   0   8        7.47        6.05      1.45 o 
  -3   0   8       23.30       25.11      1.65 o 
  -2   0   8       17.70       22.28      1.51 o 
  -1   0   8       22.56       21.13      0.92 o 
   0   0   8        0.54       -0.44      0.44 o 
   1   0   8       61.60       52.78      1.88 o 
   2   0   8       11.55       13.01      0.91 o 
   3   0   8       37.68       46.40      2.70 o 
   4   0   8       38.98       35.48      2.49 o 
   5   0   8       12.48       11.43      2.05 o 
   6   0   8        0.29        1.64      1.76 o 
  -9   1   8       23.06       26.49      1.93 o 
  -8   1   8        6.21        7.50      1.16 o 
  -7   1   8        8.36        9.23      1.09 o 
  -6   1   8       17.64       17.62      1.21 o 
  -5   1   8       78.96       78.37      2.58 o 
  -4   1   8        4.76        5.37      0.70 o 
  -3   1   8      104.88      110.04      3.05 o 
  -2   1   8       29.01       27.13      1.23 o 
  -1   1   8        0.01        0.29      0.36 o 
   0   1   8        0.07        0.56      0.34 o 
   1   1   8       53.70       61.92      1.55 o 
   2   1   8       68.32       72.56      1.85 o 
   3   1   8       29.20       24.24      1.29 o 
   4   1   8        1.92        2.03      0.85 o 
   5   1   8        5.28        7.94      1.11 o 
   6   1   8        8.59       10.30      1.47 o 
  -8   2   8        0.09        0.29      0.75 o 
  -7   2   8        4.14        4.40      0.91 o 
  -6   2   8       15.79       15.51      1.22 o 
  -5   2   8        0.04        0.94      0.73 o 
  -4   2   8        1.13        1.58      0.65 o 
  -3   2   8       20.86       17.70      1.49 o 
  -2   2   8       60.49       59.26      2.54 o 
  -1   2   8       53.65       52.90      1.47 o 
   0   2   8        5.68        4.87      0.54 o 
   1   2   8       14.59       13.19      0.71 o 
   2   2   8       17.27       15.53      0.97 o 
   3   2   8       15.03       16.39      0.96 o 
   4   2   8       16.76       18.01      1.31 o 
   5   2   8       12.11       16.46      1.38 o 
  -8   3   8        0.08        0.55      0.80 o 
  -7   3   8        3.75        4.00      0.85 o 
  -6   3   8        2.13        4.98      0.92 o 
  -5   3   8       32.92       31.57      1.60 o 
  -4   3   8       11.57       11.46      1.03 o 
  -3   3   8      145.54      131.28     10.51 o 
  -2   3   8       24.33       20.46      0.93 o 
  -1   3   8        8.02        8.42      0.73 o 
   0   3   8       11.13       13.60      1.13 o 
   1   3   8       32.93       31.16      1.19 o 
   2   3   8       24.25       23.40      1.12 o 
   3   3   8       11.46       14.92      0.96 o 
   4   3   8        4.32        8.10      1.65 o 
   5   3   8        1.30        1.35      1.03 o 
  -7   4   8        6.17        7.81      1.13 o 
  -6   4   8       19.87       18.99      1.43 o 
  -5   4   8        0.40        0.47      0.60 o 
  -4   4   8        0.58        1.77      1.29 o 
  -3   4   8        3.19        3.96      1.03 o 
  -2   4   8       44.99       47.00      1.62 o 
  -1   4   8       24.31       23.76      1.34 o 
   0   4   8        7.30        8.12      0.73 o 
   1   4   8       10.49        8.26      0.97 o 
   2   4   8        8.66       10.38      1.43 o 
   3   4   8       11.52       10.88      1.19 o 
   4   4   8       15.34       13.88      1.66 o 
  -6   5   8       13.49       11.97      1.70 o 
  -5   5   8       55.53       53.66      2.98 o 
  -4   5   8        5.10       12.20      2.68 o 
  -3   5   8       37.70       40.55      2.55 o 
  -2   5   8        1.84        2.73      1.17 o 
  -1   5   8        0.97        1.56      0.79 o 
   0   5   8        0.76        1.41      0.89 o 
   1   5   8       16.99       16.43      2.06 o 
   2   5   8       30.57       30.93      1.91 o 
  -3   6   8        2.18        4.06      1.66 o 
  -2   6   8       12.33       12.03      1.52 o 
  -1   6   8        9.24       11.96      3.00 o 
   0   6   8        0.75        1.01      1.21 o 
  -8   0   9        1.69        2.58      1.33 o 
  -7   0   9        2.82        0.18      0.95 o 
  -6   0   9       47.69       49.41      3.26 o 
  -5   0   9       17.26       18.23      1.96 o 
  -4   0   9        1.61        2.81      2.47 o 
  -3   0   9       16.00       15.91      3.56 o 
  -2   0   9        0.01        0.15      0.81 o 
  -1   0   9        5.00        6.89      1.09 o 
   0   0   9       29.44       32.13      2.31 o 
   1   0   9        0.30        0.74      0.80 o 
   2   0   9        1.18        2.38      1.18 o 
   3   0   9       13.76       15.57      1.63 o 
   4   0   9       14.30       13.46      2.37 o 
  -8   1   9       38.20       43.03      2.47 o 
  -7   1   9        1.68        1.11      1.11 o 
  -6   1   9        0.00        1.16      0.72 o 
  -5   1   9       28.60       32.28      1.67 o 
  -4   1   9       67.78       64.03      2.30 o 
  -3   1   9       40.42       40.26      1.77 o 
  -2   1   9        3.48        5.21      0.82 o 
  -1   1   9        1.56        2.53      1.08 o 
   0   1   9        9.33       11.61      0.96 o 
   1   1   9       47.31       47.35      1.68 o 
   2   1   9       15.59       13.63      1.05 o 
   3   1   9       25.37       23.32      1.70 o 
   4   1   9        7.06        9.39      1.16 o 
  -7   2   9        0.17        0.11      0.81 o 
  -6   2   9       21.13       23.39      1.59 o 
  -5   2   9       23.64       23.43      1.45 o 
  -4   2   9       14.57       14.65      1.35 o 
  -3   2   9        8.34        9.67      1.69 o 
  -2   2   9        3.96        4.74      0.81 o 
  -1   2   9       16.90       18.75      1.39 o 
   0   2   9       22.01       17.23      1.34 o 
   1   2   9        5.30        5.51      0.75 o 
   2   2   9        2.45        2.19      0.62 o 
   3   2   9        6.16        5.84      0.93 o 
   4   2   9        6.04        6.09      1.13 o 
  -7   3   9        2.51        5.46      1.13 o 
  -6   3   9        2.96        1.81      0.84 o 
  -5   3   9        8.14       10.55      1.20 o 
  -4   3   9       60.09       58.52      2.44 o 
  -3   3   9       60.55       62.15      2.48 o 
  -2   3   9        7.43        6.49      0.90 o 
  -1   3   9        0.01       -0.39      0.61 o 
   0   3   9       17.09       17.63      1.05 o 
   1   3   9       33.63       29.66      1.51 o 
   2   3   9        5.41        3.16      0.78 o 
   3   3   9       15.78       15.75      1.52 o 
  -6   4   9       21.12       22.66      2.20 o 
  -5   4   9       21.40       22.86      2.21 o 
  -4   4   9        7.11        6.08      1.24 o 
  -3   4   9        8.91        9.66      1.33 o 
  -2   4   9        3.18        4.52      1.17 o 
  -1   4   9        7.00        8.29      1.29 o 
   0   4   9       13.83       10.79      1.54 o 
   1   4   9        1.63        0.71      0.84 o 
   2   4   9        0.10       -0.26      0.80 o 
  -3   5   9       15.82       15.40      1.82 o 
  -2   5   9        1.15        1.18      1.75 o 
  -1   5   9        1.08        0.01      1.07 o 
   0   5   9        1.76        1.81      1.34 o 
  -6   0  10       15.55       15.29      2.07 o 
  -5   0  10       13.94       14.43      1.77 o 
  -4   0  10       13.84       11.52      2.19 o 
  -3   0  10        0.37       -0.35      0.96 o 
  -2   0  10        4.19        7.66      1.80 o 
  -1   0  10        8.56        9.65      2.82 o 
   0   0  10        3.77       10.08      1.85 o 
   1   0  10       17.38       15.96      2.87 o 
   2   0  10        0.14        0.52      1.66 o 
   3   0  10        2.58        3.15      1.78 o 
  -6   1  10        8.35        7.87      1.23 o 
  -5   1  10        5.10        6.84      1.06 o 
  -4   1  10       17.67       19.69      1.43 o 
  -3   1  10       10.52       11.25      1.19 o 
  -2   1  10       17.85       17.61      1.35 o 
  -1   1  10        3.97        6.24      0.94 o 
   0   1  10        1.94        2.56      0.81 o 
   1   1  10        3.06        6.60      1.69 o 
   2   1  10       16.65       15.09      2.18 o 
   3   1  10        6.43        6.11      1.75 o 
  -6   2  10        5.17        4.63      1.10 o 
  -5   2  10       14.83       14.87      1.38 o 
  -4   2  10       26.99       27.63      1.57 o 
  -3   2  10        0.09        0.05      0.61 o 
  -2   2  10        0.92        1.27      0.72 o 
  -1   2  10       15.57       16.27      1.62 o 
   0   2  10        3.18        5.06      1.13 o 
   1   2  10        8.05        8.67      1.27 o 
   2   2  10        0.01        2.16      1.30 o 
  -5   3  10        0.13        0.40      0.82 o 
  -4   3  10       14.07       12.57      1.32 o 
  -3   3  10       17.10       17.92      1.46 o 
  -2   3  10       20.86       22.22      1.53 o 
  -1   3  10        1.39        0.34      0.86 o 
   0   3  10        3.96        4.31      1.30 o 
   1   3  10        2.34        1.45      1.23 o 
  -2   4  10        0.59        0.25      1.25 o 
  -4   0  11       23.86       25.28      2.61 o 
  -3   0  11       61.78       68.66      4.45 o 
  -2   0  11        1.47        1.52      1.14 o 
  -1   0  11        0.37        1.24      1.24 o 
   0   0  11        5.65        7.53      2.53 o 
  -4   1  11        2.57        4.90      1.03 o 
  -3   1  11       22.34       24.28      2.06 o 
  -2   1  11       16.94       17.65      1.51 o 
  -1   1  11       27.23       27.59      1.93 o 
                                                 
